# Supplementary material for: Preparation and Evaluation of Directly Compressible Orally Disintegrating Tablets of Cannabidiol Formulated Using Liquisolid Technique
Source: Pharmaceutics. 2022 Nov 8;14(11):2407. doi: 10.3390/pharmaceutics14112407 (PMC9695279; doi:10.3390/pharmaceutics14112407)
Supplement: Supplementary file 1 [file pharmaceutics-14-02407-s001.zip]

Archive with 1 entries (1 files):
- pharmaceutics-1961145-supplementary.pdf
